# Supplementary material for: Association between Short Stature at Grade 1 and Permanent Teeth Caries at Grade 6 in Elementary School Children in Japan: A Population-Based Cohort Study
Source: Int J Environ Res Public Health. 2024 Jan 17;21(1):105. doi: 10.3390/ijerph21010105 (PMC10815877; doi:10.3390/ijerph21010105)
Supplement: Supplementary file 1 [file ijerph-21-00105-s001.zip]

Archive with 1 entries (1 files):
- ijerph-2815867-supplementary.pdf
